# Supplementary material for: Novel Polyhydroquinoline-Hydrazide-Linked Schiff’s Base Derivatives: Multistep Synthesis, Antimicrobial, and Calcium-Channel-Blocking Activities
Source: Antibiotics (Basel). 2022 Nov 7;11(11):1568. doi: 10.3390/antibiotics11111568 (PMC9686546; doi:10.3390/antibiotics11111568)
Supplement: Supplementary file 1 [file antibiotics-11-01568-s001.zip]

Archive with 1 entries (1 files):
- antibiotics-1964888-supplementary.pdf
